# Supplementary material for: Treatment of High-Grade Chronic Osteomyelitis and Nonunions with PerOssal®: A Retrospective Analysis of Clinical Efficacy and Patient Perspectives
Source: J Clin Med. 2024 Dec 19;13(24):7764. doi: 10.3390/jcm13247764 (PMC11727840; doi:10.3390/jcm13247764)
Supplement: Supplementary file 1 [file jcm-13-07764-s001.zip]

Archive with 1 entries (1 files):
- jcm-3352077-supplementary.pdf
